# Supplementary material for: Use of nCounter mRNA profiling to identify at-arrival gene expression patterns for predicting bovine respiratory disease in beef cattle
Source: BMC Vet Res. 2022 Feb 23;18:77. doi: 10.1186/s12917-022-03178-8 (PMC8864212; doi:10.1186/s12917-022-03178-8)
Supplement: Supplementary file 1 — Additional file 1: Table S1. Metadata of cattle selected for NanoString nCounter mRNA profiling. Table S2. Quality control information from sample preparation and RNA isolation. Table S3. mRNA probe selection information. Table S4. Differentially expressed genes identified between Healthy vs BRD cattle (fold change directionality in Healthy). Table S5. Differentially expressed genes identified between Treated_1 vs Healthy cattle (fold change directionality in Treated_1). Table S6. Differentially expressed genes identified between Treated_2+ vs Healthy cattle (fold change directionality in Treated_2+). Table S7. Differentially expressed genes identified between Treated_2+ vs Treated_1 cattle (fold change directionality in Treated_2+). Table S8. Levene’s test for homogeneity of variance across all 30 DEGs. Table S9. Selective multiclass receiver operator characteristic (ROC) curve analysis for each study population. [file 12917_2022_3178_MOESM1_ESM.xlsx]

## Sheet: S1
Table S1 - Metadata of Cattle Selected for NanoString nCounter mRNA Profiling
Sample ID	Study	BRD	Pen	Vaccinated	Dewormed	FEC_D0	Wt_D0	Wt_D7	ADG_7	Wt_D12	ADG_12	Wt_D14	ADG_14	Wt_D21	ADG_21	Wt_D26	ADG_26	Wt_D28	ADG_28	Wt_D40	ADG_40	Wt_D42	ADG_42	Wt_D45	ADG_45	Wt_D60	ADG_60	Wt_D68	ADG_68	Wt_D70	ADG_70	Wt_D82	ADG_D82	Wt_D85	ADG_85	Temp_D0	Sex	Died	Date_Died	Freq_treat	Date_treat1	Score_treat1	Temp_treat1	Date_treat2	Score_treat2	Temp_treat2	Date_treat3	Score_treat3	Temp_treat3
6_VD_15	VD_15	0	15	0	0	1703	425					460	2.5					520	3.39286			576	3.59524			621	3.26667							680	3	103	S	0		0
15_VD_15	VD_15	1	6	1	0	947	455					460	0.357143					495	1.42857			531	1.80952			546	1.51667							593	1.62353	103.1	B	0		1	11	2	105.6
20_VD_15	VD_15	1	15	0	0	82	415					425	0.714286					465	1.78571			502	2.07143			510	1.58333							591	2.07059	104	S	0		2	8	2	106	17	2	106.5
40_VD_15	VD_15	1	2	0	0	154	465					495	2.14286					540	2.67857			571	2.52381			593	2.13333							604	1.63529	104.8	B	0		1	4	1	106.3
55_VD_15	VD_15	0	2	0	0	244	405					430	1.78571					455	1.78571			503	2.33333			536	2.18333							588	2.15294	104	B	0		0
68_VD_15	VD_15	1	2	0	0	1111	435					460	1.78571					495	2.14286			547	2.66667			560	2.08333							634	2.34118	102.6	B	0		2	10	1	104.3	16	1	104.3
72_VD_15	VD_15	0	9	1	0	489	390					435	3.21429					490	3.57143			506	2.7619			522	2.2							572	2.14118	102.1	B	0		0
103_VD_17	VD_17	0	1	1	0	2680	484			540	4.66667					582	3.76923			630	3.65							708	3.29412			727	2.96341			N/A	S	0		0
107_VD_17	VD_17	0	5	0	1	2055	462			485	1.91667					552	3.46154			615	3.825							730	3.94118			745	3.45122			N/A	B	0		0
120_VD_17	VD_17	0	13	0	0	55	441			505	5.33333					556	4.42308			610	4.225							717	4.05882			734	3.57317			N/A	S	0		0
121_VD_17	VD_17	0	13	0	0	170	442			487	3.75					533	3.5			601	3.975							713	3.98529			699	3.13415			N/A	S	0		0
108_VD_17	VD_17	1	N/A	0	0	N/A	530			571	3.41667					593	2.42308											760	3.38235			757	2.76829			N/A	B	0		1	3	N/A	N/A
126_VD_17	VD_17	0	17	1	0	10	461			493	2.66667					554	3.57692			607	3.65							701	3.52941			721	3.17073			N/A	S	0		0
129_VD_17	VD_17	0	5	0	1	370	443			466	1.91667					515	2.76923			544	2.525							624	2.66176			632	2.30488			N/A	B	0		0
131_VD_17	VD_17	0	12	0	0	120	478			521	3.58333					568	3.46154			647	4.225							725	3.63235			709	2.81707			N/A	S	0		0
135_VD_17	VD_17	0	3	1	1	25	493			513	1.66667					560	2.57692			622	3.225							720	3.33824			744	3.06098			N/A	S	0		0
138_VD_17	VD_17	0	10	1	1	1175	489			516	2.25					563	2.84615			610	3.025							674	2.72059			681	2.34146			N/A	B	0		0
150_VD_17	VD_17	0	5	0	1	110	459			495	3					525	2.53846			556	2.425							637	2.61765			646	2.28049			N/A	B	0		0
154_VD_17	VD_17	0	8	0	1	280	465			535	5.83333					576	4.26923			645	4.5							757	4.29412			754	3.52439			N/A	S	0		0
161_VD_17	VD_17	0	7	0	1	390	442			476	2.83333					522	3.07692			574	3.3							642	2.94118			676	2.85366			N/A	S	0		0
165_VD_17	VD_17	0	9	0	1	665	480			503	1.91667					546	2.53846			591	2.775							686	3.02941			683	2.47561			N/A	B	0		0
171_VD_17	VD_17	0	11	1	1	835	472			514	3.5					545	2.80769			594	3.05							676	3			682	2.56098			N/A	B	0		0
172_VD_17	VD_17	0	2	1	1	460	455			494	3.25					545	3.46154			584	3.225							694	3.51471			707	3.07317			N/A	B	0		0
175_VD_17	VD_17	0	4	0	0	1150	457			476	1.58333					517	2.30769			576	2.975							646	2.77941			663	2.5122			N/A	B	0		0
178_VD_17	VD_17	0	N/A	0	0	N/A	435			477	3.5					518	3.19231											640	3.01471			646	2.57317			N/A	B	0		0
193_VD_17	VD_17	0	10	1	1	90	448			494	3.83333					530	3.15385			573	3.125							639	2.80882			636	2.29268			N/A	S	0		0
140_VD_17	VD_17	1	18	0	0	130	468			546	6.5					602	5.15385			666	4.95							736	3.94118			734	3.2439			N/A	S	0		1	14	N/A	104.8
143_VD_17	VD_17	1	20	1	1	270	461			539	6.5					603	5.46154			669	5.2							774	4.60294			785	3.95122			N/A	S	0		1	10	N/A	104.3
183_VD_17	VD_17	1	16	1	0	465	469			506	3.08333					548	3.03846			588	2.975							668	2.92647			695	2.7561			N/A	B	0		1	8	N/A	104.2
101_VD_17	VD_17	1	N/A	0	0	N/A	476			475	-0.0833333					497	0.807692																			N/A	B	0		1	7	N/A	N/A
197_VD_17	VD_17	1	3	1	1	720	481			557	6.33333					589	4.15385			619	3.45							695	3.14706			711	2.80488			N/A	B	0		1	5	N/A	104.1
196_VD_17	VD_17	0	8	0	1	65	445			477	2.66667					501	2.15385			549	2.6							633	2.76471			651	2.5122			N/A	B	0		0
106_VD_17	VD_17	1	1	1	0	115	472			474	0.166667					497	0.961538			548	1.9							655	2.69118			632	1.95122			N/A	B	0		1	7	N/A	106
111_VD_17	VD_17	1	4	0	0	1260	485			492	0.583333					561	2.92308			612	3.175							706	3.25			711	2.7561			N/A	B	0		1	21	N/A	104.4
128_VD_17	VD_17	1	N/A	0	0	N/A	520			556	3					581	2.34615											700	2.64706			681	1.96341			N/A	B	0		1	3	N/A	N/A
112_VD_17	VD_17	1	N/A	0	0	N/A	450			459	0.75					487	1.42308											596	2.14706			581	1.59756			N/A	B	0		1	10	N/A	N/A
118_VD_17	VD_17	1	N/A	0	0	N/A	439			468	2.41667					507	2.61538											613	2.55882			588	1.81707			N/A	B	0		1	6	N/A	N/A
124_VD_17	VD_17	1	N/A	0	0	N/A	497			493	-0.333333					526	1.11538											690	2.83824			683	2.26829			N/A	B	0		1	7	N/A	N/A
127_VD_17	VD_17	1	3	1	1	160	436			444	0.666667					504	2.61538			575	3.475							671	3.45588			705	3.28049			N/A	B	0		1	5	N/A	104.6
136_VD_17	VD_17	1	20	1	1	80	447			461	1.16667					522	2.88462			578	3.275							670	3.27941			693	3			N/A	B	0		1	20	N/A	104
146_VD_17	VD_17	1	15	1	0	220	446			458	1					509	2.42308			557	2.775							635	2.77941			656	2.56098			N/A	B	0		1	14	N/A	104
152_VD_17	VD_17	1	N/A	0	0	N/A	524			527	0.25					554	1.15385											608	1.23529			592	0.829268			N/A	B	0		1	7	N/A	N/A
110_VD_17	VD_17	1	N/A	0	0	N/A	496			528	2.66667					558	2.38462											681	2.72059			650	1.87805			N/A	B	0		1	4	N/A	N/A
159_VD_17	VD_17	1	11	1	1	705	464			477	1.08333					522	2.23077			578	2.85							693	3.36765			712	3.02439			N/A	B	0		1	4	N/A	104.3
163_VD_17	VD_17	1	9	0	1	2135	473			526	4.41667					604	5.03846			667	4.85							798	4.77941			803	4.02439			N/A	B	0		1	5	N/A	104.4
164_VD_17	VD_17	1	N/A	0	0	N/A	471			465	-0.5					487	0.615385											570	1.45588			550	0.963415			N/A	B	0		1	4	N/A	N/A
176_VD_17	VD_17	1	N/A	0	0	N/A	492			506	1.16667					525	1.26923											615	1.80882			597	1.28049			N/A	B	0		1	7	N/A	N/A
180_VD_17	VD_17	1	15	1	0	795	491			499	0.666667					541	1.92308			600	2.725							690	2.92647			695	2.4878			N/A	B	0		1	9	N/A	104
182_VD_17	VD_17	1	5	0	1	865	501			522	1.75					571	2.69231			632	3.275							761	3.82353			752	3.06098			N/A	B	0		1	6	N/A	104
184_VD_17	VD_17	1	18	0	0	170	493			533	3.33333					552	2.26923			609	2.9							685	2.82353			706	2.59756			N/A	B	0		1	13	N/A	104.6
188_VD_17	VD_17	1	N/A	0	0	N/A	537			529	-0.666667					536	-0.0384615											667	1.91176			646	1.32927			N/A	B	0		1	3	N/A	N/A
189_VD_17	VD_17	1	10	1	1	275	465			514	4.08333					569	4			605	3.5							682	3.19118			665	2.43902			N/A	B	0		1	8	N/A	106.5
190_VD_17	VD_17	1	N/A	0	0	N/A	534			562	2.33333					574	1.53846											660	1.85294			650	1.41463			N/A	B	0		1	7	N/A	N/A
198_VD_17	VD_17	1	N/A	0	0	N/A	508			489	-1.58333					519	0.423077											621	1.66176			631	1.5			N/A	B	0		1	5	N/A	N/A
147_VD_17	VD_17	1	N/A	0	0	N/A	512			525	1.08333					485	-1.03846											540	0.411765			522	0.121951			N/A	B	0		3	5	N/A	N/A	20	N/A	N/A	25	N/A	N/A
166_VD_17	VD_17	1	N/A	0	0	N/A	468			461	-0.583333					481	0.5											576	1.58824			577	1.32927			N/A	B	0		2	16	N/A	N/A	35	N/A	N/A
192_VD_17	VD_17	1	N/A	0	0	N/A	508			528	1.66667					542	1.30769											684	2.58824			661	1.86585			N/A	B	0		2	2	N/A	N/A	16	N/A	N/A
76_DG_17	DG_17	1	B	N/A	N/A	N/A	440																	426	-0.311111											N/A	B	0		3	8	3	106.8	19	3	105.3	26	3	105
77_DG_17	DG_17	1	B	N/A	N/A	N/A	426																	438	0.266667											N/A	B	0		3	5	3	105.6	13	3	104	20	3	104.7
88_DG_17	DG_17	1	B	N/A	N/A	N/A	406																	350	-1.24444											N/A	B	0		3	13	3	103.3	43	3	103.8	49	3	103.6
160_DG_17	DG_17	1	D	N/A	N/A	N/A	474																	482	0.177778											N/A	B	0		3	6	3	105.6	10	3	105.4	17	3	105.1
36_DG_17	DG_17	1	B	N/A	N/A	N/A	404																	512	2.4											N/A	S	0		1	28	3	102.6
39_DG_17	DG_17	1	B	N/A	N/A	N/A	414																	426	0.266667											N/A	S	0		1	26	3	105.6
52_DG_17	DG_17	1	B	N/A	N/A	N/A	430																	536	2.35556											N/A	B	0		1	12	3	104.8
58_DG_17	DG_17	1	B	N/A	N/A	N/A	416																	420	0.0888889											N/A	S	0		1	28	3	104.9
64_DG_17	DG_17	1	B	N/A	N/A	N/A	414																	518	2.31111											N/A	S	0		1	14	3	104.8
146_DG_17	DG_17	1	D	N/A	N/A	N/A	446																	576	2.88889											N/A	S	0		1	2	2	104.8
148_DG_17	DG_17	1	D	N/A	N/A	N/A	412																	464	1.15556											N/A	B	0		1	20	3	103
173_DG_17	DG_17	1	D	N/A	N/A	N/A	474																	590	2.57778											N/A	B	0		1	4	2	104.7
12_DG_17	DG_17	0	B	N/A	N/A	N/A	462																	602	3.11111											N/A	S	0		0
19_DG_17	DG_17	0	B	N/A	N/A	N/A	458																	608	3.33333											N/A	B	0		0
34_DG_17	DG_17	0	B	N/A	N/A	N/A	424																	568	3.2											N/A	S	0		0
68_DG_17	DG_17	0	B	N/A	N/A	N/A	490																	638	3.28889											N/A	S	0		0
70_DG_17	DG_17	0	B	N/A	N/A	N/A	462																	598	3.02222											N/A	B	0		0
109_DG_17	DG_17	0	D	N/A	N/A	N/A	518																	664	3.24444											N/A	S	0		0
134_DG_17	DG_17	0	D	N/A	N/A	N/A	460																	592	2.93333											N/A	B	0		0
140_DG_17	DG_17	0	D	N/A	N/A	N/A	542																	678	3.02222											N/A	S	0		0
161_DG_17	DG_17	0	D	N/A	N/A	N/A	526																	634	2.4											N/A	S	0		0
R8_DG_18	DG_18	1	N/A	N/A	N/A	N/A	508																			486	-0.366667									N/A	N/A	0		3	6	3	106.4	9	2	103	27	2	104.5
W2_DG_18	DG_18	1	N/A	N/A	N/A	N/A	484																			506	0.366667									N/A	N/A	0		3	12	1	107.2	28	2	106.8	31	3	104.4
W6 _DG_18	DG_18	1	N/A	N/A	N/A	N/A	506																			546	0.666667									N/A	N/A	0		3	11	3	106.9	26	2	103	30	2	103.3
Y52_DG_18	DG_18	1	N/A	N/A	N/A	N/A	462																													N/A	N/A	1	28	3	17	3	106.7	20	3	107	23	3	106.5
R1_DG_18	DG_18	1	N/A	N/A	N/A	N/A	486																			606	2									N/A	N/A	0		2	6	2	105.5	26	2	105.1
W1 _DG_18	DG_18	1	N/A	N/A	N/A	N/A	488																			578	1.5									N/A	N/A	0		2	28	3	106.1	35	3	105.5
W4_DG_18	DG_18	1	N/A	N/A	N/A	N/A	510																			506	-0.0666667									N/A	N/A	0		2	24	3	106.1	30	2	104.5
R5_DG_18	DG_18	1	N/A	N/A	N/A	N/A	438																			544	1.76667									N/A	N/A	0		1	9	3	107.4
R7_DG_18	DG_18	1	N/A	N/A	N/A	N/A	508																			640	2.2									N/A	N/A	0		1	27	1	104.5
R10_DG_18	DG_18	1	N/A	N/A	N/A	N/A	394																			518	2.06667									N/A	N/A	0		1	28	2	104.1
W8_DG_18	DG_18	1	N/A	N/A	N/A	N/A	444																			540	1.6									N/A	N/A	0		1	28	2	107.3
Y53_DG_18	DG_18	1	N/A	N/A	N/A	N/A	450																													N/A	N/A	1	23	1	17	3	104.8
O103_DG_18	DG_18	0	N/A	N/A	N/A	N/A	464																			620	2.6									N/A	N/A	0		0
O105_DG_18	DG_18	0	N/A	N/A	N/A	N/A	548																			678	2.16667									N/A	N/A	0		0
O107_DG_18	DG_18	0	N/A	N/A	N/A	N/A	532																			688	2.6									N/A	N/A	0		0
O109_DG_18	DG_18	0	N/A	N/A	N/A	N/A	642																			798	2.6									N/A	N/A	0		0
O110_DG_18	DG_18	0	N/A	N/A	N/A	N/A	506																			690	3.06667									N/A	N/A	0		0
R9_DG_18	DG_18	0	N/A	N/A	N/A	N/A	480																			628	2.46667									N/A	N/A	0		0
W3_DG_18	DG_18	0	N/A	N/A	N/A	N/A	468																			620	2.53333									N/A	N/A	0		0
Y51_DG_18	DG_18	0	N/A	N/A	N/A	N/A	636																			772	2.26667									N/A	N/A	0		0
Y55_DG_18	DG_18	0	N/A	N/A	N/A	N/A	464																			614	2.5									N/A	N/A	0		0
Y58_DG_18	DG_18	0	N/A	N/A	N/A	N/A	506																			684	2.96667									N/A	N/A	0		0
Y59_DG_18	DG_18	0	N/A	N/A	N/A	N/A	504																			644	2.33333									N/A	N/A	0		0
Y60_DG_18	DG_18	0	N/A	N/A	N/A	N/A	404																			538	2.23333									N/A	N/A	0		0
101_PS_19	PS_19	1	N/A	N/A	N/A	25	567											544	-0.821429																	101.3	B	0		1	4	1	104.7
107_PS_19	PS_19	1	N/A	N/A	N/A	675	444											410	-1.21429																	103	S	0		2	2	1	104.6	24	2	104
112_PS_19	PS_19	1	N/A	N/A	N/A	100	457											488	1.10714																	103.1	S	0		2	2	1	105.1	9	3	105
130_PS_19	PS_19	1	N/A	N/A	N/A	475	529											529	0																	101.8	S	0		1	5	1	105.3
143_PS_19	PS_19	1	N/A	N/A	N/A	350	515																													103.5	S	1	31	1	2	1	104
152_PS_19	PS_19	1	N/A	N/A	N/A	125	529											550	0.75																	101.4	S	0		1	2	1	104.4
171_PS_19	PS_19	1	N/A	N/A	N/A	375	482											480	-0.0714286																	103.2	S	0		1	5	1	105.3
189_PS_19	PS_19	1	3	N/A	N/A	200	510																													102.9	S	1	7	0
201_PS_19	PS_19	1	N/A	N/A	N/A	125	510											434	-2.71429																	101.6	S	0		1	2	1	104.3
238_PS_19	PS_19	1	1	N/A	N/A	925	520					549	2.07143					577	2.03571			627	2.54762			643	2.05									101.5	S	0		1	3	1	106.1
162_PS_19	PS_19	1	1	N/A	N/A	25	453					471	1.28571					480	0.964286			537	2			573	2									104.8	S	0		1	10	1	105.1
220_PS_19	PS_19	1	7	N/A	N/A	250	485					523	2.71429					540	1.96429			577	2.19048			605	2									101.7	S	0		1	1	1	104
260_PS_19	PS_19	1	3	N/A	N/A	75	493					511	1.28571					561	2.42857			603	2.61905			612	1.98333									103.1	S	0		1	3	1	105.6
241_PS_19	PS_19	1	3	N/A	N/A	350	492					495	0.214286					565	2.60714			606	2.71429			605	1.88333									101.5	S	0		1	3	1	105.2
225_PS_19	PS_19	0	6	N/A	N/A	700	510					547	2.64286					589	2.82143			600	2.14286			621	1.85									103.3	S	0		0
297_PS_19	PS_19	1	1	N/A	N/A	1850	581					599	1.28571					624	1.53571			677	2.28571			688	1.78333									105.8	S	0		1	3	1	104.9
233_PS_19	PS_19	1	4	N/A	N/A	N/A	489					479	-0.714286					532	1.53571			552	1.5			595	1.76667									103.6	S	0		1	19	1	105
232_PS_19	PS_19	1	2	N/A	N/A	300	550					584	2.42857					629	2.82143			650	2.38095			647	1.61667									101.4	S	0		2	4	1	104.7	19	1	105
296_PS_19	PS_19	1	1	N/A	N/A	0	463					453	-0.714286					496	1.17857			522	1.40476			552	1.48333									104.5	S	0		1	4	1	104.8
195_PS_19	PS_19	1	3	N/A	N/A	200	541					537	-0.285714					561	0.714286			612	1.69048			629	1.46667									102.5	S	0		1	25	1	105.1
281_PS_19	PS_19	1	1	N/A	N/A	225	517					583	4.71429					625	3.85714			612	2.2619			593	1.26667									102.8	S	0		1	1	1	104.2
110_PS_19	PS_19	1	8	N/A	N/A	N/A	485					505	1.42857					545	2.14286			549	1.52381			557	1.2									102.4	S	0		1	11	3	103.5
183_PS_19	PS_19	1	4	N/A	N/A	500	512					456	-4					509	-0.107143			522	0.238095			544	0.533333									103	S	0		2	10	1	105.8	17	3	100.4
273_PS_19	PS_19	1	3	N/A	N/A	50	483					463	-1.42857					434	-1.75			450	-0.785714			474	-0.15									102.9	S	0		1	24	2	105.8
278_PS_19	PS_19	1	2	N/A	N/A	N/A	473					435	-2.71429					459	-0.5			464	-0.214286			460	-0.216667									101.6	S	0		1	22	2	104
108_PS_19	PS_19	0	4	N/A	N/A	500	538					578	2.85714					621	2.96429			658	2.85714			695	2.61667									103	S	0		0
154_PS_19	PS_19	0	2	N/A	N/A	725	540					572	2.28571					655	4.10714			683	3.40476			688	2.46667									103.2	S	0		0
193_PS_19	PS_19	0	2	N/A	N/A	225	539					594	3.92857					663	4.42857			681	3.38095			684	2.41667									101.6	S	0		0
174_PS_19	PS_19	0	4	N/A	N/A	N/A	568					593	1.78571					629	2.17857			669	2.40476			705	2.28333									102.1	S	0		0
242_PS_19	PS_19	0	1	N/A	N/A	1925	515					538	1.64286					567	1.85714			592	1.83333			610	1.58333									100.6	S	0		0
294_PS_19	PS_19	0	5	N/A	N/A	1225	515					544	2.07143					575	2.14286			587	1.71429			609	1.56667									103.7	S	0		0
267_PS_19	PS_19	0	1	N/A	N/A	550	556					587	2.21429					610	1.92857			671	2.7381			692	2.26667									103.7	S	0		0
136_PS_19	PS_19	0	1	N/A	N/A	1725	535					577	3					598	2.25			626	2.16667			657	2.03333									102.5	S	0		0
292_PS_19	PS_19	0	2	N/A	N/A	750	486					512	1.85714					583	3.46429			595	2.59524			602	1.93333									104	S	0		0
188_PS_19	PS_19	0	3	N/A	N/A	1150	469					497	2					567	3.5			590	2.88095			582	1.88333									103.3	S	0		0
263_PS_19	PS_19	0	7	N/A	N/A	625	522					574	3.71429					586	2.28571			598	1.80952			629	1.78333									102.8	S	0		0
190_PS_19	PS_19	0	2	N/A	N/A	200	561					543	-1.28571					628	2.39286			667	2.52381			658	1.61667									101.4	S	0		0
230_PS_19	PS_19	0	2	N/A	N/A	1075	566					618	3.71429					649	2.96429			673	2.54762			653	1.45									102.6	S	0		0
265_PS_19	PS_19	0	1	N/A	N/A	N/A	557					631	5.28571					648	3.25			671	2.71429			643	1.43333									101.7	S	0		0
243_PS_19	PS_19	0	3	N/A	N/A	0	576					587	0.785714					646	2.5			678	2.42857			645	1.15									101.4	S	0		0
111_PS_19	PS_19	0	2	N/A	N/A	0	596					614	1.28571					672	2.71429			680	2			727	2.18333									102.3	S	0		0
145_MH_19	MH_19	1	A	1	1	N/A	497	537	5.71429			560	4.5	596	4.71429																					100.5	H	0		2	28	2	N/A	61	2	104.3
174_MH_19	MH_19	1	B	1	1	N/A	511	541	4.28571			550	2.78571	544	1.57143															550	0.557143					101.9	H	0		3	11	2	106.7	20	2	104.9	40	3	104.5
121_MH_19	MH_19	1	A	1	1	N/A	473	519	6.57143			520	3.35714	526	2.52381															540	0.957143					102.8	H	0		1	7	2	104.4
169_MH_19	MH_19	1	B	1	1	N/A	487	489	0.285714			500	0.928571	505	0.857143															565	1.11429					102.3	H	0		1	17	2	107.1
150_MH_19	MH_19	1	A	1	1	N/A	505	484	-3			480	-1.78571	489	-0.761905															585	1.14286					102.4	H	0		1	14	2	104.2
119_MH_19	MH_19	1	B	1	1	N/A	440	429	-1.57143			455	1.07143	461	1															545	1.5					102.5	H	0		1	19	2	N/A
132_MH_19	MH_19	1	B	1	1	N/A	499	492	-1			485	-1	516	0.809524															605	1.51429					102.4	H	0		1	14	2	106.2
101_MH_19	MH_19	1	A	1	1	N/A	531	491	-5.71429			525	-0.428571	560	1.38095															640	1.55714					101.5	H	0		1	14	1	106.4
109_MH_19	MH_19	1	A	1	1	N/A	514	532	2.57143			550	2.57143	539	1.19048															625	1.58571					102.8	H	0		1	24	1	105.1
125_MH_19	MH_19	1	B	1	1	N/A	473	507	4.85714			520	3.35714	518	2.14286															600	1.81429					101.9	H	0		1	8	2	104
134_MH_19	MH_19	1	B	1	1	N/A	571	601	4.28571			615	3.14286	619	2.28571															700	1.84286					102.1	H	0		0
106_MH_19	MH_19	1	A	1	1	N/A	473	456	-2.42857			470	-0.214286	464	-0.428571															610	1.95714					102.2	H	0		1	17	3	106.8
153_MH_19	MH_19	1	A	1	1	N/A	512	532	2.85714			530	1.28571	543	1.47619															655	2.04286					102.1	H	0		1	6	2	104
178_MH_19	MH_19	1	B	1	1	N/A	492	494	0.285714			540	3.42857	535	2.04762															640	2.11429					102	H	0		1	20	2	104.9
130_MH_19	MH_19	1	A	1	1	N/A	442	462	2.85714			470	2	494	2.47619															595	2.18571					101.9	H	0		1	6	2	106
172_MH_19	MH_19	1	A	1	1	N/A	493	481	-1.71429			505	0.857143	543	2.38095															670	2.52857					102.3	H	0		1	20	2	104.7
131_MH_19	MH_19	0	B	1	1	N/A	453	457	0.571429			515	4.42857	538	4.04762															635	2.6					102.1	H	0		0
114_MH_19	MH_19	1	B	1	1	N/A	458	492	4.85714			515	4.07143	522	3.04762															650	2.74286					101.7	H	0		1	14	1	104
159_MH_19	MH_19	0	B	1	1	N/A	443	464	3			515	5.14286	525	3.90476															565	1.74286					103.3	H	0		0
102_MH_19	MH_19	0	A	1	1	N/A	460	475	2.14286			500	2.85714	525	3.09524															590	1.85714					102.5	H	0		0
142_MH_19	MH_19	0	B	1	1	N/A	504	520	2.28571			560	4	611	5.09524															635	1.87143					101.5	H	0		0
144_MH_19	MH_19	0	B	1	1	N/A	556	575	2.71429			600	3.14286	622	3.14286															690	1.91429					101.6	H	0		0
168_MH_19	MH_19	0	B	1	1	N/A	502	537	5			555	3.78571	563	2.90476															640	1.97143					102.4	H	0		0
160_MH_19	MH_19	0	B	1	1	N/A	532	552	2.85714			580	3.42857	600	3.2381															670	1.97143					102.8	H	0		0
126_MH_19	MH_19	0	B	1	1	N/A	505	534	4.14286			545	2.85714	558	2.52381															645	2					101.9	H	0		0
140_MH_19	MH_19	0	A	1	1	N/A	490	511	3			530	2.85714	551	2.90476															630	2					102.5	H	0		0
179_MH_19	MH_19	0	A	1	1	N/A	598	606	1.14286			635	2.64286	650	2.47619															740	2.02857					100.4	H	0		0
124_MH_19	MH_19	0	B	1	1	N/A	519	573	7.71429			605	6.14286	571	2.47619															665	2.08571					102.1	H	0		0
161_MH_19	MH_19	0	B	1	1	N/A	514	519	0.714286			565	3.64286	571	2.71429															660	2.08571					101.9	H	0		0
129_MH_19	MH_19	0	B	1	1	N/A	429	473	6.28571			495	4.71429	503	3.52381															575	2.08571					102.6	H	0		0
107_MH_19	MH_19	0	A	1	1	N/A	550	563	1.85714			605	3.92857	603	2.52381															705	2.21429					101.2	H	0		0
147_MH_19	MH_19	0	B	1	1	N/A	534	555	3			580	3.28571	599	3.09524															690	2.22857					101.9	H	0		0
163_MH_19	MH_19	0	B	1	1	N/A	517	534	2.42857			555	2.71429	590	3.47619															675	2.25714					101.3	H	0		0
165_MH_19	MH_19	0	A	1	1	N/A	452	475	3.28571			485	2.35714	528	3.61905															610	2.25714					102.1	H	0		0
154_MH_19	MH_19	0	A	1	1	N/A	590	618	4			630	2.85714	670	3.80952															750	2.28571					101.9	H	0		0
148_MH_19	MH_19	0	B	1	1	N/A	508	524	2.28571			560	3.71429	578	3.33333															670	2.31429					100.9	H	0		0
105_MH_19	MH_19	0	B	1	1	N/A	498	488	-1.42857			525	1.92857	577	3.7619															660	2.31429					102.1	H	0		0
136_MH_19	MH_19	0	A	1	1	N/A	508	544	5.14286			555	3.35714	581	3.47619															675	2.38571					103.6	H	0		0
180_MH_19	MH_19	0	B	1	1	N/A	532	576	6.28571			580	3.42857	615	3.95238															705	2.47143					103.3	H	0		0
162_MH_19	MH_19	0	B	1	1	N/A	444	442	-0.285714			470	1.85714	498	2.57143															620	2.51429					101.2	H	0		0
133_MH_19	MH_19	0	B	1	1	N/A	548	553	0.714286			585	2.64286	621	3.47619															725	2.52857					102.9	H	0		0
173_MH_19	MH_19	0	B	1	1	N/A	498	514	2.28571			535	2.64286	576	3.71429															675	2.52857					103.1	H	0		0
151_MH_19	MH_19	0	B	1	1	N/A	470	471	0.142857			470	0	535	3.09524															650	2.57143					101.4	H	0		0
127_MH_19	MH_19	0	B	1	1	N/A	595	641	6.57143			675	5.71429	684	4.2381															775	2.57143					100.7	H	0		0
138_MH_19	MH_19	0	A	1	1	N/A	538	555	2.42857			600	4.42857	597	2.80952															655	1.67143					101.9	H	0		0
108_MH_19	MH_19	0	B	1	1	N/A	534	558	3.42857			560	1.85714	602	3.2381															720	2.65714					102.2	H	0		0
116_MH_19	MH_19	0	B	1	1	N/A	534	588	7.71429			605	5.07143	607	3.47619															720	2.65714					102.7	H	0		0
166_MH_19	MH_19	0	A	1	1	N/A	543	578	5			580	2.64286	617	3.52381															730	2.67143					101.9	H	0		0
137_MH_19	MH_19	0	A	1	1	N/A	542	560	2.57143			590	3.42857	615	3.47619															730	2.68571					101.2	H	0		0
170_MH_19	MH_19	0	B	1	1	N/A	497	505	1.14286			565	4.85714	601	4.95238															685	2.68571					101.8	H	0		0
158_MH_19	MH_19	0	B	1	1	N/A	590	662	10.2857			670	5.71429	681	4.33333															780	2.71429					103	H	0		0
155_MH_19	MH_19	0	B	1	1	N/A	524	591	9.57143			600	5.42857	626	4.85714															715	2.72857					101.6	H	0		0
118_MH_19	MH_19	0	A	1	1	N/A	524	545	3			560	2.57143	576	2.47619															665	2.01429					101.9	H	0		0
167_MH_19	MH_19	0	A	1	1	N/A	457	456	-0.142857			515	4.14286	512	2.61905															655	2.82857					102.2	H	0		0
143_MH_19	MH_19	0	B	1	1	N/A	502	515	1.85714			575	5.21429	566	3.04762															710	2.97143					102.1	H	0		0
146_MH_19	MH_19	0	B	1	1	N/A	478	530	7.42857			570	6.57143	611	6.33333															710	3.31429					100.3	H	0		0
257_TA_20	TA_20	1	A	1	1	N/A	530	538	1.14286			533	0.214286	555	1.19048															725	2.78571					102.8	H	0		1	8	1	N/A
267_TA_20	TA_20	1	A	1	1	N/A	470	485	2.14286			464	-0.428571	480	0.47619															640	2.42857					101.6	H	0		1	8	2	N/A
212_TA_20	TA_20	1	B	1	1	N/A	525	541	2.28571			539	1	550	1.19048															675	2.14286					102	H	0		2	14	2	104.7	21	1	102.4
282_TA_20	TA_20	1	A	1	1	N/A	560	598	5.42857			557	-0.214286	555	-0.238095															700	2					102.3	H	0		1	9	2	107.2
221_TA_20	TA_20	1	A	1	1	N/A	505	474	-4.42857			482	-1.64286	490	-0.714286															635	1.85714					103.1	H	0		1	8	2	104.9
237_TA_20	TA_20	1	B	1	1	N/A	480	428	-7.42857			445	-2.5	465	-0.714286															610	1.85714					104.1	H	0		1	4	2	101.6
270_TA_20	TA_20	1	A	1	1	N/A	525	533	1.14286			521	-0.285714	535	0.47619															650	1.78571					101.1	H	0		1	13	1	103
246_TA_20	TA_20	1	B	1	1	N/A	490	535	6.42857			486	-0.285714	490	0															605	1.64286					102.1	H	0		1	13	2	105.1
273_TA_20	TA_20	1	B	1	1	N/A	540	508	-4.57143			530	-0.714286	540	0															645	1.5					102.6	H	0		1	7	2	N/A
275_TA_20	TA_20	1	A	1	1	N/A	430	441	1.57143			440	0.714286	450	0.952381															525	1.35714					102.1	H	0		1	7	2	N/A
244_TA_20	TA_20	1	B	1	1	N/A	485	478	-1			469	-1.14286	470	-0.714286															570	1.21429					103.3	H	0		1	8	2	108
249_TA_20	TA_20	1	B	1	1	N/A	465	470	0.714286			469	0.285714	445	-0.952381															550	1.21429					102.1	H	0		1	10	2	N/A
215_TA_20	TA_20	1	A	1	1	N/A	480	509	4.14286			481	0.0714286	445	-1.66667															555	1.07143					101	H	0		2	19	1	102.3	212	1	104.3
281_TA_20	TA_20	1	A	1	1	N/A	510	547	5.28571			508	-0.142857	480	-1.42857															580	1					101.1	H	0		1	17	1	N/A
266_TA_20	TA_20	1	B	1	1	N/A	515	513	-0.285714			531	1.14286	565	2.38095															580	0.928571					102.2	H	0		1	21	2	103.9
284_TA_20	TA_20	1	B	1	1	N/A	465	435	-4.28571			447	-1.28571	445	-0.952381															525	0.857143					102.9	H	0		1	4	2	104.6
276_TA_20	TA_20	1	B	1	1	N/A	525	512	-1.85714			499	-1.85714	505	-0.952381															575	0.714286					103.3	H	0		1	21	1	105
231_TA_20	TA_20	1	A	1	1	N/A	480	476	-0.571429			449	-2.21429	430	-2.38095															490	0.142857					104.6	H	0		1	14	2	104.9
205_TA_20	TA_20	0	B	1	1	N/A	485	475	-1.42857			450	-2.5	440	-2.14286															440	-0.642857					102.5	H	0		0
262_TA_20	TA_20	1	B	1	1	N/A	445	415	-4.28571			398	-3.35714	380	-3.09524															375	-1					103.5	H	0		2	10	1	N/A	21	1	104.4
279_TA_20	TA_20	1	A	1	1	N/A	450	463	1.85714			473	1.64286	415	-1.66667															375	-1.07143					103.4	H	0		1	21	1	104
252_TA_20	TA_20	1	B	1	1	N/A	500	489	-1.57143			455	-3.21429																							102	H	1	18	2	12	2	106	18	3	N/A
207_TA_20	TA_20	1	B	1	1	N/A	515	522	1			497	-1.28571																							103.1	H	1	20	3	14	1	105.1	19	3	101.6	20	4	97
206_TA_20	TA_20	1	B	1	1	N/A	515	526	1.57143			526	0.785714	500	-0.714286																					103	H	0		1	21	1	102.9
250_TA_20	TA_20	1	A	1	1	N/A	505	501	-0.571429			484	-1.5	465	-1.90476																					102.6	H	1	29	3	4	1	N/A	26	N/A	N/A	29	N/A	N/A
217_TA_20	TA_20	0	A	1	1	N/A	505	479	-3.71429			560	3.92857	555	2.38095															730	3.21429					102.1	H	0		0
227_TA_20	TA_20	0	B	1	1	N/A	565	544	-3			601	2.57143	640	3.57143															780	3.07143					102.2	H	0		0
204_TA_20	TA_20	0	A	1	1	N/A	510	531	3			529	1.35714	565	2.61905															705	2.78571					102.3	H	0		0
245_TA_20	TA_20	0	B	1	1	N/A	510	510	0			537	1.92857	560	2.38095															695	2.64286					102.8	H	0		0
211_TA_20	TA_20	0	B	1	1	N/A	520	542	3.14286			560	2.85714	565	2.14286															705	2.64286					103.3	H	0		0
202_TA_20	TA_20	0	A	1	1	N/A	445	481	5.14286			489	3.14286	520	3.57143															625	2.57143					102.9	H	0		0
272_TA_20	TA_20	0	B	1	1	N/A	480	496	2.28571			522	3	540	2.85714															640	2.28571					104.2	H	0		0
264_TA_20	TA_20	0	A	1	1	N/A	465	509	6.28571			541	5.42857	545	3.80952															620	2.21429					102.9	H	0		0
223_TA_20	TA_20	0	A	1	1	N/A	495	544	7			572	5.5	570	3.57143															650	2.21429					101.9	H	0		0
278_TA_20	TA_20	0	A	1	1	N/A	445	462	2.42857			471	1.85714	485	1.90476															600	2.21429					101.2	H	0		0
225_TA_20	TA_20	0	A	1	1	N/A	500	487	-1.85714			538	2.71429	545	2.14286															640	2					104.3	H	0		0
255_TA_20	TA_20	0	B	1	1	N/A	460	471	1.57143			478	1.28571	505	2.14286															600	2					102.7	H	0		0
274_TA_20	TA_20	0	A	1	1	N/A	455	479	3.42857			500	3.21429	510	2.61905															590	1.92857					102.4	H	0		0
209_TA_20	TA_20	0	A	1	1	N/A	460	475	2.14286			496	2.57143	495	1.66667															595	1.92857					104	H	0		0
261_TA_20	TA_20	0	A	1	1	N/A	520	551	4.42857			555	2.5	550	1.42857															650	1.85714					102.4	H	0		0
234_TA_20	TA_20	0	B	1	1	N/A	470	524	7.71429			504	2.42857	505	1.66667															595	1.78571					102.5	H	0		0

## Sheet: S2
Table S2 - Quality Control Information from Sample Preparation and RNA Isolation
Sample ID	Initial Volume (uL)	Concentration (ng/ul)	260/280 Ratio	Yield (ug)	RIN Score	DV200 (%)
188_VD_17	85	3.28	2.93	0.2788	2.7	95
147_VD_17	85	6.88	2.61	0.5848	5.5	87
180_MH_19	85	134.24	2.18	11.4104	5.8	98
118_VD_17	85	3.12	3.9	0.2652	8	96
161_VD_17	85	25.84	2.27	2.1964	8.2	94
124_VD_17	85	171.84	2.14	14.6064	8.5	97
158_MH_19	85	125.12	2.15	10.6352	8.5	98
127_VD_17	85	322.48	2.26	27.4108	8.5	96
160_MH_19	85	196.32	2.15	16.6872	8.6	98
106_VD_17	85	138.96	2.15	11.8116	8.6	98
72_VD_15	85	2.569	2.828	0.218365	8.7	96
183_VD_17	85	3.52	2.75	0.2992	8.7	99
192_VD_17	85	74.917	2.066	6.36794	8.7	98
108_PS_19	85	94.72	2.64	8.0512	8.7	97
281_TA_20	85	129.798	2.057	11.0328	8.7	96
245_TA_20	85	138.8	2.14	11.798	8.8	98
237_TA_20	85	127.84	2.14	10.8664	8.8	99
125_MH_19	85	132.88	2.17	11.2948	8.8	98
294_PS_19	85	360.72	2.15	30.6612	8.8	98
151_MH_19	85	175.36	2.17	14.9056	8.8	97
140_MH_19	85	61.2	2.59	5.202	8.8	97
126_VD_17	85	175.52	2.17	14.9192	8.9	99
223_TA_20	85	320	2.15	27.2	8.9	97
34_DG_17	85	3.84	2.67	0.3264	8.9	96
212_TA_20	85	172.4	2.17	14.654	8.9	98
105_MH_19	85	163.04	2.15	13.8584	8.9	98
220_PS_19	85	567.68	2.15	48.2528	8.9	97
174_MH_19	85	202.48	2.15	17.2108	8.9	97
Y53_DG_18	85	155.6	2.24	13.226	8.9	98
243_PS_19	85	174.19	2.06	14.8061	8.9	98
101_VD_17	85	22.305	2.081	1.89592	9	96
137_MH_19	85	150.64	2.14	12.8044	9	98
227_TA_20	85	307.28	2.17	26.1188	9	98
284_TA_20	85	101.12	2.16	8.5952	9	97
170_MH_19	85	134	2.16	11.39	9	98
108_MH_19	85	94.24	2.14	8.0104	9	99
W2_DG_18	85	46.48	3.42	3.9508	9	97
184_VD_17	85	39.64	1.964	3.3694	9	96
130_PS_19	85	117.2	2.53	9.962	9	97
144_MH_19	85	122.56	2.18	10.4176	9.1	98
206_TA_20	85	163.28	2.16	13.8788	9.1	98
36_DG_17	85	394.08	2.17	33.4968	9.1	97
217_TA_20	85	195.6	2.14	16.626	9.1	98
146_VD_17	85	215.6	2.14	18.326	9.1	97
188_PS_19	85	194.72	2.16	16.5512	9.1	98
O107_DG_18	85	8.96	2.55	0.7616	9.1	96
142_MH_19	85	201.44	2.17	17.1224	9.1	97
147_MH_19	85	267.515	2.092	22.7388	9.1	98
58_DG_17	85	87.28	2.35	7.4188	9.1	98
W4_DG_18	85	110.88	2.17	9.4248	9.2	97
88_DG_17	85	124.16	2.15	10.5536	9.2	98
171_PS_19	85	263.12	2.16	22.3652	9.2	97
278_TA_20	85	184.8	2.17	15.708	9.2	99
175_VD_17	85	18.24	2.13	1.5504	9.2	96
W1 _DG_18	85	1.76	4.4	0.1496	9.2	95
225_PS_19	85	215.92	2.14	18.3532	9.2	98
64_DG_17	85	245.52	2.14	20.8692	9.2	98
111_VD_17	85	234.4	2.16	19.924	9.2	98
154_MH_19	85	129.639	2.051	11.0193	9.2	97
O109_DG_18	85	104.32	2.41	8.8672	9.2	98
179_MH_19	85	150.121	2.076	12.7603	9.2	98
162_MH_19	85	162.32	2.23	13.7972	9.2	98
15_VD_15	85	217.887	2.071	18.5204	9.3	98
40_VD_15	85	209.86	2.07	17.8381	9.3	98
278_PS_19	85	221.68	2.16	18.8428	9.3	98
209_TA_20	85	89.36	2.16	7.5956	9.3	99
263_PS_19	85	167.84	2.17	14.2664	9.3	98
110_PS_19	85	185.44	2.18	15.7624	9.3	98
101_PS_19	85	159.84	2.14	13.5864	9.3	97
275_TA_20	85	430.16	2.16	36.5636	9.3	98
145_MH_19	85	161.04	2.16	13.6884	9.3	99
221_TA_20	85	332.88	2.15	28.2948	9.3	98
R7_DG_18	85	147.28	2.16	12.5188	9.3	99
129_MH_19	85	184.64	2.17	15.6944	9.3	98
136_MH_19	85	248.72	2.17	21.1412	9.3	98
234_TA_20	85	109.6	2.17	9.316	9.3	98
225_TA_20	85	249.52	2.15	21.2092	9.3	98
262_TA_20	85	626.8	2.17	53.278	9.3	97
252_TA_20	85	107.92	2.17	9.1732	9.3	98
161_DG_17	85	152.4	2.17	12.954	9.3	98
130_MH_19	85	174.64	2.14	14.8444	9.3	99
173_DG_17	85	175.52	2.15	14.9192	9.3	98
132_MH_19	85	78.852	2.078	6.70242	9.3	98
55_VD_15	85	221.001	2.067	18.7851	9.4	98
68_VD_15	85	228.408	2.071	19.4147	9.4	99
205_TA_20	85	123.44	2.18	10.4924	9.4	99
19_DG_17	85	188.96	2.17	16.0616	9.4	98
202_TA_20	85	163.28	2.17	13.8788	9.4	98
273_PS_19	85	183.84	2.16	15.6264	9.4	98
68_DG_17	85	221.92	2.15	18.8632	9.4	98
R8_DG_18	85	268.24	2.18	22.8004	9.4	98
281_PS_19	85	135.52	2.15	11.5192	9.4	98
260_PS_19	85	189.2	2.16	16.082	9.4	98
119_MH_19	85	150.96	2.16	12.8316	9.4	98
121_MH_19	85	365.92	2.18	31.1032	9.4	98
107_VD_17	85	173.04	2.17	14.7084	9.4	98
Y51_DG_18	85	115.92	2.13	9.8532	9.4	98
134_DG_17	85	191.84	2.16	16.3064	9.4	98
52_DG_17	85	266.08	2.17	22.6168	9.4	98
143_MH_19	85	166.4	2.16	14.144	9.4	98
102_MH_19	85	248.64	2.18	21.1344	9.4	98
272_TA_20	85	142.8	2.16	12.138	9.4	98
169_MH_19	85	73.92	2.17	6.2832	9.4	99
211_TA_20	85	125.84	2.16	10.6964	9.4	98
204_TA_20	85	122.8	2.15	10.438	9.4	99
135_VD_17	85	158.08	2.16	13.4368	9.4	98
124_MH_19	85	159.92	2.15	13.5932	9.4	99
167_MH_19	85	162.16	2.15	13.7836	9.4	98
279_TA_20	85	144.56	2.17	12.2876	9.4	98
166_MH_19	85	150.8	2.15	12.818	9.4	98
267_TA_20	85	253.6	2.17	21.556	9.4	98
196_VD_17	85	132.8	2.14	11.288	9.4	98
39_DG_17	85	171.6	2.15	14.586	9.4	98
296_PS_19	85	172.48	2.16	14.6608	9.4	98
126_MH_19	85	95.92	2.16	8.1532	9.4	98
165_MH_19	85	159.84	2.13	13.5864	9.4	98
108_VD_17	85	99.52	2.17	8.4592	9.4	98
R1_DG_18	85	174.211	2.072	14.8079	9.4	98
148_DG_17	85	127.736	2.08	10.8576	9.4	98
131_MH_19	85	105.228	2.068	8.94438	9.4	98
W3_DG_18	85	129.68	2.17	11.0228	9.4	98
6_VD_15	85	229.018	2.062	19.4665	9.5	98
266_TA_20	85	120.4	2.16	10.234	9.5	99
114_MH_19	85	268.4	2.17	22.814	9.5	98
232_PS_19	85	324.24	2.17	27.5604	9.5	99
273_TA_20	85	177.44	2.17	15.0824	9.5	99
152_PS_19	85	162.32	2.17	13.7972	9.5	98
189_PS_19	85	125.12	2.15	10.6352	9.5	98
107_PS_19	85	196.48	2.17	16.7008	9.5	99
162_PS_19	85	195.6	2.17	16.626	9.5	98
110_VD_17	85	84.64	2.15	7.1944	9.5	98
116_MH_19	85	321.6	2.18	27.336	9.5	99
255_TA_20	85	164.32	2.17	13.9672	9.5	98
O105_DG_18	85	162.64	2.17	13.8244	9.5	97
168_MH_19	85	154.88	2.18	13.1648	9.5	97
120_VD_17	85	163.44	2.15	13.8924	9.5	99
R10_DG_18	85	137.2	2.17	11.662	9.5	98
118_MH_19	85	120.88	2.16	10.2748	9.5	98
Y58_DG_18	85	205.44	2.15	17.4624	9.5	98
133_MH_19	85	181.92	2.15	15.4632	9.5	99
201_PS_19	85	198.24	2.14	16.8504	9.5	98
267_PS_19	85	160.16	2.14	13.6136	9.5	98
159_MH_19	85	142.88	2.17	12.1448	9.5	98
242_PS_19	85	96.96	2.13	8.2416	9.5	97
138_MH_19	85	145.44	2.13	12.3624	9.5	98
233_PS_19	85	156.08	2.17	13.2668	9.5	98
297_PS_19	85	131.36	2.13	11.1656	9.5	98
155_MH_19	85	107.76	2.16	9.1596	9.5	98
O103_DG_18	85	151.6	2.14	12.886	9.5	98
154_PS_19	85	160.497	2.075	13.6422	9.5	95
20_VD_15	85	139.694	2.051	11.874	9.6	99
107_MH_19	85	204.32	2.17	17.3672	9.6	99
146_MH_19	85	154.48	2.15	13.1308	9.6	98
134_MH_19	85	104	2.14	8.84	9.6	98
174_PS_19	85	136.08	2.16	11.5668	9.6	98
W6 _DG_18	85	133.28	2.15	11.3288	9.6	98
106_MH_19	85	192	2.17	16.32	9.6	98
230_PS_19	85	452.72	2.16	38.4812	9.6	98
127_MH_19	85	147.92	2.17	12.5732	9.6	99
270_TA_20	85	174.96	2.15	14.8716	9.6	99
265_PS_19	85	126.48	2.17	10.7508	9.6	99
109_MH_19	85	111.76	2.18	9.4996	9.6	98
246_TA_20	85	107.76	2.18	9.1596	9.6	99
140_VD_17	85	173.04	2.17	14.7084	9.6	99
112_VD_17	85	156.96	2.17	13.3416	9.6	98
249_TA_20	85	161.68	2.15	13.7428	9.6	98
W8_DG_18	85	122.08	2.15	10.3768	9.6	99
215_TA_20	85	194.96	2.18	16.5716	9.6	98
274_TA_20	85	201.84	2.17	17.1564	9.6	98
77_DG_17	85	166.88	2.17	14.1848	9.6	99
160_DG_17	85	197.12	2.18	16.7552	9.6	98
161_MH_19	85	116.56	2.16	9.9076	9.6	99
282_TA_20	85	152.16	2.16	12.9336	9.6	98
163_MH_19	85	144.16	2.15	12.2536	9.6	98
136_PS_19	85	284.72	2.16	24.2012	9.6	98
238_PS_19	85	143.12	2.17	12.1652	9.6	98
264_TA_20	85	143.2	2.14	12.172	9.6	99
257_TA_20	85	167.92	2.15	14.2732	9.6	98
112_PS_19	85	127.04	2.15	10.7984	9.6	98
R9_DG_18	85	107.76	2.16	9.1596	9.6	98
76_DG_17	85	185.36	2.15	15.7556	9.6	99
173_MH_19	85	181.92	2.17	15.4632	9.6	99
Y55_DG_18	85	175.52	2.16	14.9192	9.6	99
241_PS_19	85	114.4	2.18	9.724	9.6	99
176_VD_17	85	84.32	2.16	7.1672	9.6	98
140_DG_17	85	193.955	2.071	16.4862	9.6	98
121_VD_17	85	202.32	2.15	17.1972	9.7	99
276_TA_20	85	103.84	2.16	8.8264	9.7	99
150_MH_19	85	71.92	2.18	6.1132	9.7	97
172_MH_19	85	101.04	2.18	8.5884	9.7	99
178_MH_19	85	90.88	2.18	7.7248	9.7	99
182_VD_17	85	48.24	2.24	4.1004	9.7	99
171_VD_17	85	121.2	2.18	10.302	9.7	99
R5_DG_18	85	126.64	2.15	10.7644	9.7	99
109_DG_17	85	126.96	2.16	10.7916	9.7	99
193_PS_19	85	161.84	2.14	13.7564	9.7	98
183_PS_19	85	143.2	2.13	12.172	9.7	98
250_TA_20	85	75.76	2.15	6.4396	9.7	98
143_PS_19	85	181.12	2.16	15.3952	9.7	99
70_DG_17	85	288.96	2.15	24.5616	9.8	99
244_TA_20	85	103.36	2.17	8.7856	9.8	98
292_PS_19	85	120.4	2.15	10.234	9.8	98
152_VD_17	85	99.2	2.2	8.432	9.8	98
178_VD_17	85	101.92	2.16	8.6632	9.8	99
261_TA_20	85	87.68	2.14	7.4528	9.8	98
180_VD_17	85	106.08	2.16	9.0168	9.8	99
128_VD_17	85	118	2.18	10.03	9.8	98
190_PS_19	85	104.48	2.18	8.8808	9.8	99
146_DG_17	85	202.88	2.17	17.2448	9.8	99
Y52_DG_18	85	180.96	2.15	15.3816	9.8	99
193_VD_17	85	95.6	2.18	8.126	9.8	99
103_VD_17	85	121.92	2.15	10.3632	9.8	98
198_VD_17	85	60.48	2.15	5.1408	9.8	99
163_VD_17	85	114.4	2.17	9.724	9.8	98
O110_DG_18	85	79.52	2.16	6.7592	9.8	99
111_PS_19	85	244.96	2.18	20.8216	9.9	99
101_MH_19	85	158.24	2.18	13.4504	9.9	98
154_VD_17	85	189.52	2.18	16.1092	9.9	99
129_VD_17	85	109.52	2.16	9.3092	9.9	99
138_VD_17	85	46.4	2.16	3.944	9.9	99
150_VD_17	85	59.52	2.18	5.0592	9.9	98
159_VD_17	85	126.88	2.18	10.7848	9.9	99
131_VD_17	85	89.84	2.16	7.6364	9.9	99
148_MH_19	85	138.48	2.16	11.7708	9.9	99
231_TA_20	85	152.72	2.16	12.9812	9.9	99
12_DG_17	85	113.04	2.16	9.6084	9.9	99
136_VD_17	85	180.96	2.17	15.3816	10	99
207_TA_20	85	141.12	2.17	11.9952	10	98
195_PS_19	85	125.2	2.15	10.642	10	98
143_VD_17	85	192.32	2.14	16.3472	10	99
165_VD_17	85	45.04	2.13	3.8284	10	98
Y60_DG_18	85	41.44	2.15	3.5224	10	99
190_VD_17	85	170.16	2.16	14.4636	10	99
164_VD_17	85	87.2	2.15	7.412	10	98
Y59_DG_18	85	91.28	2.17	7.7588	10	99
153_MH_19	85	61.12	2.21	5.1952	10	98
197_VD_17	85	55.28	2.16	4.6988	10	99
189_VD_17	85	42.08	2.2	3.5768	10	98
166_VD_17	85	52.8	2.16	4.488	10	99
172_VD_17	85	143.28	2.16	12.1788	10	96

## Sheet: S3
Table S3 - mRNA Probe Selection
Gene Name	Description	Category	Accession	Hypothesized directionality (Increased)
ALDH1A1	Aldehyde Dehydrogenase 1 Family Member A1	Cellular metabolism/transport	NM_174239.2	Healthy
ALOX15	Arachidonate 15-Lipoxygenase	Lipid metabolism/specialized proresolving mediator	NM_174501.2	Healthy
ALOX5AP	Arachidonate 5-Lipoxygenase Activating Protein	Lipid metabolism/specialized proresolving mediator	NM_001076293.2	BRD
ANXA4	Annexin A4	Cellular metabolism/transport	NM_001001440.2	BRD
BDKRB1	Bradykinin Receptor B1	Pro-inflammatory promotion	NM_001109999.1	Treated_2+
BGN	Biglycan	Collagen assembly	NM_178318.4	Treated_2+
CAMP	Cathelicidin Antimicrobial Peptide	Antimicrobial peptide/activity	NM_174831.2	Treated_1
CATHL2	Cathelicidin 2	Antimicrobial peptide/activity	NM_174826.3	Treated_1
CATHL3	Cathelicidin Antimicrobial Peptide	Antimicrobial peptide/activity	NM_174001.2	Treated_1
CD177	Cd177 Molecule	Neutrophil degranulation	NM_001099155.2	Treated_1
CD27	Cd27 Molecule	Lymphocyte/germinal cell promotion	NM_001082434.2	Healthy
CFB	Complement Factor B	Alternative complement	NM_001040526.1	BRD
CPB2	Carboxypeptidase B2	Anti-inflammatory promotion	NM_001045997.2	Healthy
DSG1	Desmoglein 1	Desmosomes/cell-cell interaction	NM_174045.1	Treated_1
DSP	Desmoplakin	Desmosomes/cell-cell interaction	NM_001192368.2	Treated_1
EIF1	Eukaryotic Translation Initiation Factor 1	Reference	NM_001014884.1	Reference
FAM3B	Family With Sequence Similarity 3 Member B	Pro-apoptosis/scavenger receptor	XM_002685114.5	Treated_1
GATA2	Gata Binding Protein 2	Hematopoietic transcription promotor	NM_001192114.3	Healthy
GCSAML	Germinal Center Associated Signaling And Motility Like	Lymphocyte/germinal cell promotion	XM_010807184.3	Healthy
GP5	Glycoprotein V Platelet	Pro-inflammatory promotion	XM_024995057.1	Treated_2+
GYPA	Glycophorin A	Cellular metabolism/transport	NM_001098141.1	Treated_1
GZMB	Granzyme B (Granzyme 2, Cytotoxic T-Lymphocyte-Associated Serine Esterase 1)	Antimicrobial peptide/activity	NM_174296.2	Treated_1
HERC6	Hect And Rld Domain Containing E3 Ubiquitin Protein Ligase Family Member 6	Type I interferon	NM_001192644.3	Treated_1
HPGD	Hydroxyprostaglandin Dehydrogenase 15-(Nad)	Lipid metabolism/specialized proresolving mediator	NM_001034419.2	Healthy
IFI6	Interferon Alpha Inducible Protein 6	Type I interferon	NM_001075588.1	Treated_2+
IFIT3	Interferon Induced Protein With Tetratricopeptide Repeats 3	Type I interferon	NM_001075414.1	Treated_2+
IL5RA	Interleukin 5 Receptor Subunit Alpha	Anti-inflammatory promotion	XM_002696967.1	Healthy
ISG15	Isg15 Ubiquitin-Like Modifier	Type I interferon	NM_174366.1	Treated_2+
ITGA4	Integrin Subunit Alpha 4	Desmosomes/cell-cell interaction	NM_174748.1	BRD
KLF17	Kruppel Like Factor 17	Lymphocyte/germinal cell promotion	XM_002686512.6	Healthy
KRT10	Keratin 10	Epithelial keratinization	NM_174377.1	Treated_1
KRT25	Keratin 25	Epithelial keratinization	NM_001075523.1	Treated_1
LIF	Leukemia Inhibitory Factor	Lymphocyte/germinal cell promotion	NM_173931.1	Healthy
LOC100139881	Mast Cell Protease 2	Mast cell function	XM_002696640.5	Healthy
LOC100297044	C-C Motif Chemokine 14	Leukocyte differentiation/cell migration	XM_002695646.5	Healthy
LOC100335828	Cell Surface Glycoprotein Cd200 Receptor 1	Anti-inflammatory promotion	XM_024994380.1	Healthy
LOC112441507	Bone Marrow Stromal Antigen 2-Like	Leukocyte differentiation/cell migration	XM_024994804.1	Treated_1
LOC528412	Multidrug Resistance-Associated Protein 4	Lipid metabolism/specialized proresolving mediator	XM_024989217.1	Treated_1
LOC530599	Laminin Subunit Beta-2	Collagen assembly	XM_015459647.2	Treated_1
LOC786348	Serpin B4-Like	Pro-inflammatory promotion	XM_024984455.1	Treated_2+
LRG1	Leucine Rich Alpha-2-Glycoprotein 1	Leukocyte differentiation/cell migration	NM_001046177.1	Treated_2+
LTF	Lactotransferrin	Antimicrobial peptide/activity	NM_180998.2	Treated_1
MARCO	Macrophage Receptor With Collagenous Structure	Pro-apoptosis/scavenger receptor	XM_024981046.1	Treated_2+
MCF2L	Mcf.2 Cell Line Derived Transforming Sequence Like	Pro-inflammatory promotion	XM_010810996.3	Treated_2+
MGARP	Mitochondria Localized Glutamic Acid Rich Protein	Cellular metabolism/transport	NM_001166611.1	Healthy
MGC126945	Uncharacterized Protein Mgc126945	Unknown	NM_001076983.1	BRD
MORF4L1	Mortality Factor 4 Like 1	Reference	NM_001035448.1	Reference
MS4A2	Membrane Spanning 4-Domains A2	Mast cell function	XM_002693816.1	Healthy
MX1	Mx Dynamin Like Gtpase 1	Type I interferon	NM_173940.2	Treated_2+
NGP	Neutrophilic Granule Protein-Like	Antimicrobial peptide/activity	NM_001105468.1	Treated_1
OAS1X	2',5'-Oligoadenylate Synthetase 1, 40/46Kda	Type I interferon	NM_178108.2	Treated_2+
POMC	Proopiomelanocortin	Pro-inflammatory promotion	NM_174151.1	BRD
S100A8	S100 Calcium Binding Protein A8	Anti-inflammatory promotion	NM_001113725.2	Treated_2+
SERPINB4	Serpin Family B Member 4	Pro-inflammatory promotion	NM_001102322.2	Treated_2+
SLC18A2	Solute Carrier Family 18 Member A2	Cellular metabolism/transport	NM_174653.2	Healthy
SPINK5	Serine Peptidase Inhibitor, Kazal Type 5	Anti-inflammatory promotion	NM_001102102.1	Treated_1
SPP1	Secreted Phosphoprotein 1	Desmosomes/cell-cell interaction	NM_174187.2	Treated_1
TBC1D25	Tbc1 Domain Family Member 25	Reference	NM_001205813.1	Reference
THY1	Thy-1 Cell Surface Antigen	Pro-inflammatory promotion	NM_001034765.1	BRD
UBE2Q1	Ubiquitin Conjugating Enzyme E2 Q1	Reference	NM_001206320.2	Reference

## Sheet: S4
Table S4 - Differentially Expressed Genes Identified Between Healthy vs BRD Cattle (Directionality in Healthy)
Gene ID	Log2 Fold Change	Std. Error (log2)	Lower Confidence Limit (Q1; log2)	Upper Confidence Limit (Q3; log2)	P-value
DSG1	-1.28	0.279	-1.83	-0.732	7.58e-06
LOC100297044	0.868	0.194	0.488	1.25	1.22e-05
GZMB	0.672	0.156	0.367	0.977	2.3e-05
CATHL3	0.87	0.202	0.473	1.27	2.57e-05
LRG1	-1	0.252	-1.5	-0.507	9.57e-05
LTF	0.49	0.133	0.23	0.751	0.000282
HPGD	0.731	0.208	0.323	1.14	0.000538
IL5RA	0.635	0.196	0.251	1.02	0.00138
CFB	-0.578	0.187	-0.945	-0.212	0.00222
ALOX15	0.702	0.23	0.25	1.15	0.00259
KLF17	0.549	0.189	0.179	0.919	0.00398
GYPA	0.547	0.197	0.161	0.932	0.0059
HERC6	-0.274	0.117	-0.504	-0.0445	0.0202
IFI6	-0.31	0.135	-0.575	-0.0461	0.0222
MCF2L	-0.454	0.199	-0.844	-0.0632	0.0237
CPB2	0.477	0.214	0.058	0.896	0.0266
GCSAML	0.278	0.136	0.0126	0.544	0.0412

## Sheet: S5
Table S5 - Differentially Expressed Genes Identified Between Treated_1 vs Healthy Cattle (Directionality in Treated_1)
Gene ID	Log2 Fold Change	Std. Error (log2)	Lower Confidence Limit (Q1; log2)	Upper Confidence Limit (Q3; log2)	P-value
LRG1	1.24	0.265	0.715	1.76	5.45e-06
LOC100297044	-0.963	0.21	-1.37	-0.552	7.11e-06
HPGD	-0.942	0.223	-1.38	-0.504	3.58e-05
IL5RA	-0.795	0.211	-1.21	-0.381	0.000211
ALOX15	-0.863	0.248	-1.35	-0.376	0.00061
GZMB	-0.58	0.167	-0.908	-0.252	0.000624
CATHL3	-0.746	0.218	-1.17	-0.319	0.000734
LTF	-0.445	0.143	-0.726	-0.163	0.00218
GYPA	-0.479	0.212	-0.895	-0.063	0.025
CFB	0.443	0.201	0.0492	0.837	0.0285
KLF17	-0.439	0.201	-0.833	-0.0444	0.0302

## Sheet: S6
Table S6 - Differentially Expressed Genes Identified Between Treated_2+ vs Healthy Cattle (Directionality in Treated_2+)
Gene ID	Log2 Fold Change	Std. Error (log2)	Lower Confidence Limit (Q1; log2)	Upper Confidence Limit (Q3; log2)	P-value
DSG1	4.55	0.374	3.81	5.28	1.27e-26
DSP	4.85	0.423	4.02	5.68	2.45e-24
CATHL3	-1.32	0.323	-1.96	-0.691	5.74e-05
MS4A2	-1.29	0.32	-1.91	-0.659	7.94e-05
GZMB	-0.991	0.247	-1.48	-0.507	8.19e-05
LOC100335828	-0.704	0.179	-1.05	-0.354	0.000106
GCSAML	-0.738	0.214	-1.16	-0.318	0.000676
CFB	0.999	0.296	0.419	1.58	0.000864
MCF2L	0.968	0.306	0.368	1.57	0.00179
SPP1	0.955	0.307	0.354	1.56	0.00208
KLF17	-1	0.322	-1.63	-0.37	0.00213
HERC6	0.562	0.185	0.199	0.925	0.00266
LTF	-0.638	0.212	-1.05	-0.221	0.00297
IFI6	0.584	0.214	0.165	1	0.00677
ITGA4	-0.148	0.0545	-0.255	-0.0411	0.00718
KRT10	1.17	0.447	0.297	2.05	0.00924
CPB2	-0.868	0.343	-1.54	-0.197	0.0119
BGN	0.622	0.249	0.134	1.11	0.0131
GYPA	-0.775	0.315	-1.39	-0.158	0.0146
ISG15	0.696	0.283	0.142	1.25	0.0146
SLC18A2	-0.761	0.32	-1.39	-0.135	0.0181
MX1	0.456	0.201	0.0619	0.851	0.0243

## Sheet: S7
Table S7 - Differentially Expressed Genes Identified Between Treated_2+ vs Treated_1 Cattle (Directionality in Treated_2+)
Gene ID	Log2 Fold Change	Std. Error (log2)	Lower Confidence Limit (Q1; log2)	Upper Confidence Limit (Q3; log2)	P-value
DSG1	4.4	0.389	3.64	5.16	6.91e-24
DSP	4.46	0.439	3.59	5.32	3.13e-20
MS4A2	-1.18	0.331	-1.83	-0.534	0.000425
LOC100335828	-0.633	0.185	-0.995	-0.27	0.00074
LRG1	-1.33	0.42	-2.15	-0.505	0.00179
SPP1	0.942	0.32	0.314	1.57	0.0036
GCSAML	-0.581	0.222	-1.02	-0.146	0.00941
ALDH1A1	0.695	0.278	0.149	1.24	0.0132
SLC18A2	-0.805	0.328	-1.45	-0.161	0.0149
ITGA4	-0.132	0.0565	-0.243	-0.0216	0.02
BGN	0.602	0.259	0.0938	1.11	0.0211
HPGD	0.753	0.341	0.0846	1.42	0.0282
MCF2L	0.697	0.316	0.0772	1.32	0.0285
HERC6	0.393	0.192	0.0172	0.769	0.0416
MGC126945	-1.36	0.673	-2.68	-0.035	0.0454
CD27	-0.144	0.0731	-0.288	-0.000808	0.0499

## Sheet: S8
Table S8 - Levene's Test for Homogeneity of Variance Across all 30 DEGs
Gene ID	Source	DF	Sum of Squares	Mean Square	F Value	Pr > F
ALDH1A1	Severity	2	2.1135	1.0568	2.15	0.1186
	Error	231	113.4	0.4911
ALOX15	Severity	2	38.501	19.2505	1.9	0.1512
	Error	231	2335	10.1084
BGN	Severity	2	1.3774	0.6887	1.44	0.24
	Error	231	110.8	0.4796
CATHL3	Severity	2	12.8404	6.4202	1.02	0.3632
	Error	231	1457.8	6.3106
CD27	Severity	2	0.16	0.08	0.12	0.8883
	Error	231	156	0.6753
CFB	Severity	2	6.7065	3.3533	2.71	0.0683
	Error	231	285.3	1.2352
CPB2	Severity	2	3.9699	1.9849	1.88	0.1546
	Error	231	243.6	1.0545
DSG1	Severity	2	48.6575	24.3288	3.08	0.048
	Error	231	1826	7.9047
DSP	Severity	2	98.1491	49.0745	3	0.0518
	Error	231	3779.3	16.3608
GCSAML	Severity	2	2.5414	1.2707	0.62	0.5412
	Error	231	476.8	2.0641
GYPA	Severity	2	3.4828	1.7414	2.99	0.0522
	Error	231	134.5	0.5823
GZMB	Severity	2	10.5477	5.2738	0.99	0.3719
	Error	231	1226.4	5.309
HERC6	Severity	2	0.0433	0.0217	0.17	0.8454
	Error	231	29.7794	0.1289
HPGD	Severity	2	22.0651	11.0326	4.59	0.0111
	Error	231	554.8	2.4019
IFI6	Severity	2	1.993	0.9965	1.8	0.1683
	Error	231	128.2	0.5549
IL5RA	Severity	2	27.5258	13.7629	2.28	0.1043
	Error	231	1392.8	6.0295
ISG15	Severity	2	4.3627	2.1813	0.74	0.4779
	Error	231	680.2	2.9447
ITGA4	Severity	2	0.4635	0.2318	0.47	0.6281
	Error	231	114.9	0.4973
KLF17	Severity	2	0.5957	0.2979	1.38	0.253
	Error	231	49.7708	0.2155
KRT10	Severity	2	292.3	146.1	4.07	0.0183
	Error	231	8288.3	35.8802
LOC100297044	Severity	2	62.0769	31.0385	2.59	0.077
	Error	231	2765	11.9698
LOC100335828	Severity	2	5.8893	2.9447	1.06	0.3477
	Error	231	641	2.775
LRG1	Severity	2	5.5491	2.7745	2.89	0.0574
	Error	231	221.5	0.9587
LTF	Severity	2	0.998	0.499	0.82	0.4401
	Error	231	139.9	0.6058
MCF2L	Severity	2	1.5476	0.7738	3.03	0.0501
	Error	231	58.9368	0.2551
MGC126945	Severity	2	748.5	374.3	2.53	0.0819
	Error	231	34180.8	148
MS4A2	Severity	2	2.7638	1.3819	1.69	0.1871
	Error	231	189.1	0.8185
MX1	Severity	2	0.0853	0.0427	0.13	0.8749
	Error	231	73.6873	0.319
SLC18A2	Severity	2	0.5987	0.2994	1.33	0.2673
	Error	231	52.1162	0.2256
SPP1	Severity	2	0.9869	0.4935	0.74	0.48
	Error	231	154.8	0.6702

## Sheet: S9
Table S9 - Selective Multiclass Receiver Operator Characteristic (ROC) Curve Analysis for Each Study Population
Study	Comparison	ROC Values	ALOX15	CFB	LOC100297044	LOC100335828	MARCO	MCF2L	SLC18A2	IFN	SPM
VD-15	Treated_1 vs Healthy	AUC	1	0.5	1	1	0.5	0.5	0.5	0.75	1
		Cutoff	12.181	11.224	13.358	10.7	8.311	8.265	9.088	66.366	22.113
		Sp	1	1	1	1	0.5	0.5	0.5	0.5	1
		Se	1	0.5	1	1	1	1	1	1	1
VD-15	Treated_2+ vs Healthy	AUC	0.5	0.75	0.5	0.75	0.5	0.75	0.75	0.75	0.5
		Cutoff	10.612	10.682	11.074	9.622	7.825	9.11	7.876	66.677	19.745
		Sp	1	1	1	1	1	1	1	0.5	1
		Se	0.5	0.5	0.5	0.5	0.5	0.5	0.5	1	0.5
VD-15	Treated_2+ vs Treated_1	AUC	0.5	0.5	0.5	0.5	0.5	0.5	0.5	0.75	0.5
		Cutoff	12.739	12.06	13.69	11.364	8.214	8.328	8.167	59.934	23.147
		Sp	1	0.5	1	1	1	1	1	1	1
		Se	0.5	1	0.5	0.5	0.5	0.5	0.5	0.5	0.5
VD-17	Treated_1 vs Healthy	AUC	0.601	0.662	0.516	0.543	0.613	0.634	0.64	0.498	0.615
		Cutoff	11.125	9.356	10.267	9.571	8.404	8.388	8.455	61.201	20.576
		Sp	0.895	0.842	0.842	0.263	0.579	0.579	0.579	0.421	0.842
		Se	0.462	0.538	0.308	0.923	0.731	0.769	0.769	0.808	0.423
VD-17	Treated_2+ vs Healthy	AUC	0.632	0.526	0.684	0.579	0.632	0.632	0.632	0.553	0.579
		Cutoff	10.514	9.31	11.897	10.729	8.724	8.724	8.724	64.805	19.233
		Sp	0.421	0.316	0.474	0.526	0.632	0.632	0.632	0.526	0.421
		Se	1	1	1	1	1	1	1	1	1
VD-17	Treated_2+ vs Treated_1	AUC	0.635	0.673	0.654	0.673	0.538	0.558	0.577	0.769	0.692
		Cutoff	10.787	9.327	9.087	10.75	8.916	8.916	8.916	65.616	19.224
		Sp	0.462	0.538	0.962	0.615	0.5	0.538	0.538	0.731	0.615
		Se	1	1	0.5	1	1	1	1	1	1
DG-17	Treated_1 vs Healthy	AUC	0.528	0.597	0.528	0.667	0.625	0.667	0.667	0.681	0.444
		Cutoff	10.961	9.326	13.176	10.792	9.341	9.465	9.465	64.601	16.43
		Sp	0.556	1	0.333	0.667	0.556	0.444	0.444	0.778	0.111
		Se	0.75	0.375	1	0.875	0.875	1	1	0.625	1
DG-17	Treated_2+ vs Healthy	AUC	0.806	0.833	0.833	0.806	0.694	0.722	0.694	0.861	0.833
		Cutoff	9.999	10.025	11.56	10.616	8.66	8.66	8.66	66.282	19.65
		Sp	0.667	0.667	0.667	0.556	0.778	0.778	0.778	0.889	0.667
		Se	1	1	1	1	0.75	0.75	0.75	0.75	1
DG-17	Treated_2+ vs Treated_1	AUC	0.844	0.812	0.969	0.906	0.688	0.656	0.656	0.719	0.875
		Cutoff	10.361	10.098	11.185	10.698	8.22	8.22	8.22	66.036	19.59
		Sp	0.75	0.75	0.875	0.875	1	1	1	0.75	0.75
		Se	1	1	1	1	0.5	0.5	0.5	0.75	1
DG-18	Treated_1 vs Healthy	AUC	0.708	0.458	0.528	0.562	0.625	0.667	0.604	0.681	0.444
		Cutoff	9.954	9.632	13.176	10.364	9.341	9.465	8.086	64.601	16.43
		Sp	0.75	0.417	0.333	0.853	0.556	0.444	0.917	0.778	0.111
		Se	0.75	0.75	1	0.75	0.875	1	0.5	0.625	1
DG-18	Treated_2+ vs Healthy	AUC	0.76	0.781	0.833	0.885	0.694	0.722	0.823	0.861	0.833
		Cutoff	10.092	9.676	11.56	9.93	8.66	8.66	8.227	66.282	19.65
		Sp	0.75	0.667	0.667	0.667	0.778	0.778	0.917	0.889	0.667
		Se	0.75	0.875	1	1	0.75	0.75	0.75	0.75	1
DG-18	Treated_2+ vs Treated_1	AUC	0.594	0.75	0.969	0.781	0.688	0.656	0.594	0.719	0.875
		Cutoff	8.845	9.671	11.185	9.455	8.22	8.22	8.709	66.036	19.59
		Sp	0.75	0.75	0.875	0.75	1	1	0.5	0.75	0.75
		Se	0.625	0.875	1	0.875	0.5	0.5	1	0.75	1
MH-19	Treated_1 vs Healthy	AUC	0.562	0.545	0.6	0.591	0.571	0.589	0.546	0.695	0.588
		Cutoff	12.151	10.107	13.023	10.277	8.425	8.399	8.394	665.047	19.935
		Sp	0.475	0.675	0.5	0.575	0.65	0.5	0.475	0.8	0.65
		Se	0.786	0.571	0.714	0.786	0.643	0.786	0.786	0.643	0.571
MH-19	Treated_2+ vs Healthy	AUC	0.8	0.863	0.863	0.75	0.688	0.537	0.512	0.963	0.825
		Cutoff	10.281	9.465	11.276	9.674	8.478	8.532	8.532	66.2	18.708
		Sp	0.725	0.725	0.775	0.65	0.625	0.475	0.45	0.925	0.725
		Se	1	1	1	1	1	1	1	1	1
MH-19	Treated_2+ vs Treated_1	AUC	0.857	0.893	0.857	0.714	0.5	0.607	0.607	0.821	0.857
		Cutoff	10.285	9.44	11.332	9.754	8.741	8.143	8.128	65.77	18.878
		Sp	0.786	0.786	0.786	0.643	0.357	0.429	0.429	0.643	0.786
		Se	1	1	1	1	1	1	1	1	1
PS-19	Treated_1 vs Healthy	AUC	0.692	0.585	0.713	0.723	0.55	0.716	0.702	0.571	0.692
		Cutoff	8.728	11.193	10.303	9.785	8.046	8.539	8.539	67.229	17.338
		Sp	0.941	0.941	0.941	0.824	0.941	0.706	0.706	0.941	0.941
		Se	0.529	0.294	0.588	0.647	0.235	0.706	0.706	0.353	0.588
PS-19	Treated_2+ vs Healthy	AUC	0.529	0.624	0.576	0.725	0.565	0.576	0.598	0.647	0.576
		Cutoff	11.15	10.349	11.722	10.465	9.051	8.492	8.492	65.811	20.088
		Sp	0.706	0.765	0.647	0.647	0.706	0.706	0.706	0.647	0.588
		Se	0.667	0.6	0.8	0.833	0.6	0.6	0.667	0.8	0.8
PS-19	Treated_2+ vs Treated_1	AUC	0.608	0.471	0.671	0.569	0.588	0.635	0.637	0.518	0.659
		Cutoff	10.935	9.533	11.633	9.698	8.167	8.22	8.22	64.014	19.819
		Sp	0.765	0.294	0.765	0.647	0.294	0.529	0.529	0.294	0.765
		Se	0.667	1	0.8	0.667	1	0.8	0.833	1	0.8
TA-20	Treated_1 vs Healthy	AUC	0.635	0.646	0.656	0.552	0.462	0.462	0.483	0.604	0.642
		Cutoff	11.559	9.626	12.268	9.715	8.013	8.282	8.148	66.183	20.707
		Sp	0.562	0.938	0.562	0.812	0.25	0.562	0.625	0.812	0.562
		Se	0.722	0.389	0.778	0.5	0.944	0.556	0.5	0.5	0.722
TA-20	Treated_2+ vs Healthy	AUC	0.615	0.562	0.573	0.719	0.542	0.562	0.562	0.625	0.594
		Cutoff	12.783	10.659	13.676	9.784	8.478	8.478	8.478	66.166	22.809
		Sp	0.875	0.438	0.875	0.75	0.562	0.688	0.688	0.812	0.875
		Se	0.5	0.833	0.5	0.833	0.667	0.5	0.5	0.667	0.5
TA-20	Treated_2+ vs Treated_1	AUC	0.722	0.62	0.667	0.639	0.611	0.519	0.546	0.472	0.694
		Cutoff	12.964	10.202	13.478	10.158	8.741	8.317	8.317	65.938	23.068
		Sp	1	0.556	1	0.389	0.778	0.556	0.556	0.5	0.944
		Se	0.5	0.833	0.5	1	0.5	0.667	0.667	0.667	0.5
